# Supplementary material for: Distribution, Sources, and Risk Assessment of Organochlorine Pesticides in Water from Beiluo River, Loess Plateau, China
Source: Toxics. 2023 May 31;11(6):496. doi: 10.3390/toxics11060496 (PMC10302601; doi:10.3390/toxics11060496)
Supplement: Supplementary file 1 [file toxics-11-00496-s001.zip]

Archive with 1 entries (1 files):
- toxics-2374985-supplementary.pdf
